# Supplementary material for: An Automated Hydrodynamically Mediated Technique for Preparation of Calibration Solutions via Capillary Electrophoresis System as a Promising Alternative to Manual Pipetting
Source: Molecules. 2021 Oct 16;26(20):6268. doi: 10.3390/molecules26206268 (PMC8540481; doi:10.3390/molecules26206268)
Supplement: Supplementary file 1 [file molecules-26-06268-s001.zip]

Archive with 1 entries (1 files):
- molecules-1403262-supplementary.pdf
